# Supplementary material for: PCTAIRE Protein Kinase 1 (PCTK1) Suppresses Proliferation, Stemness, and Chemoresistance in Colorectal Cancer through the BMPR1B-Smad1/5/8 Signaling Pathway
Source: Int J Mol Sci. 2023 Jun 11;24(12):10008. doi: 10.3390/ijms241210008 (PMC10298136; doi:10.3390/ijms241210008)
Supplement: Supplementary file 1 [file ijms-24-10008-s001.zip]

Archive with 1 entries (1 files):
- ijms-2420581-supplementary.pdf
